# Supplementary material for: Molecular Characterization of Hepatitis B Virus in People Living with HIV in Rural and Peri-Urban Communities in Botswana
Source: Biomedicines. 2024 Jul 14;12(7):1561. doi: 10.3390/biomedicines12071561 (PMC11275055; doi:10.3390/biomedicines12071561)
Supplement: Supplementary file 1 [file biomedicines-12-01561-s001.zip]

Archive with 1 entries (1 files):
- biomedicines-3081666-supplementary.pdf
